# Supplementary material for: Adipose-Tissue-Derived Mesenchymal Stem Cells Mediate PD-L1 Overexpression in the White Adipose Tissue of Obese Individuals, Resulting in T Cell Dysfunction
Source: Cells. 2021 Oct 3;10(10):2645. doi: 10.3390/cells10102645 (PMC8534339; doi:10.3390/cells10102645)
Supplement: Supplementary file 1 [file cells-10-02645-s001.zip]

Archive with 1 entries (1 files):
- cells-1337298-supplementary.pdf
